# Supplementary material for: Apomixis for no bacteria-induced thelytoky in Diglyphus wani (Hymenoptera: Eulophidae)
Source: Front Genet. 2023 Jan 23;13:1061100. doi: 10.3389/fgene.2022.1061100 (PMC9899834; doi:10.3389/fgene.2022.1061100)
Supplement: Supplementary file 1 [file Table1.xlsx]

## Sheet: Sheet1
Locus	Repeat motif	Forward_primer_1	Reverse_primer_1	Tm (℃)	Size (bp)
DW61524	(TGC)9	GGGTCTCGTCTATCCGACAA	ATGTCGAGACTCGGAATCGT	55	138
DW325	(TGC)9	TAGTGTGCATCTGTGCATCG	CCTCCGACACCAACACCTAT	55	112
DW443	(CGG)8	GCTCATCAGCAGGTATGCG	GTGATGAGCTGATGCCCAC	55	102
DW274	(GTA)9	ATGCGTTTTACATCTTCGGG	AATCAGTTTCCAGCAGTCCG	55	190
DW334	(AGC)9	AAGATTTAGGGTCGTCAGGGA	AGGATCGTCTCCCTCTACCG	55	106
DW66	(TGC)9	ACCATTTTTCGAGTGCGTTC	GTGGAGCATTTCTCCCCATA	55	103
DW351	(AGC)8	TCACGAAGCACTTAACGGTG	TCGTCGTCGTCATCATTGTT	55	244
DW388	(AC)9	CGGGCCTGAAAATAGACAAA	CCGACCACCAAAAGTGATGT	55	113
DW323	(CT)8	ACGTCACCGAATTACACACG	TCCGGTACTTACAAAAGCAGC	55	114
DW59224	(GCA)9	TCCCTGCCAAGGAGAAGTC	CTGCTGCCTGCAGATGCT	55	124
DW58756	(TC)8	TTGCAAGAGAAGCTGCGAAT	AAAATTAGAAGATTGATTGTACTCCTG	55	100
DW58662	(AACA)8	TTCAAATAAAAGCGAAACGG	CGCAAAAACTAATGAACCGA	55	100
DW58540	(TA)8	CATCGAAATTCTTACGTGAAGTG	CGATGTAGAATCAAACACTTATCACA	55	108
DW58186	(CT)8	CTCTCTCTCTCACGCATCCC	CAACGGGAACTCGTAGATCG	55	154
DW58182	(CTG)9	TGCCAACACAGCGTGATTAT	GATTCTTGCTGCTGTTGCTG	55	142
DW58178	(CGA)8	ACGACGACGACACCAACAC	CGTCTCGCGTTACAATTTCA	55	111
DW57872	(AG)9	GTACGACGACTGTGTGCAGG	GCGAGAGGCCGAATTTTT	55	105
DW57873	(TC)9	GCGATCGATGCTTTACTCGT	AGAGAGAGAGACAGCCGACG	55	138
DW57870	(TC)9	CTCTCTCTCTCTCGTCCGGC	AGAGAGGAGCGTGGAGGG	55	151
DW56542	(CT)8	GGGAAAGCCATCAATTTCAA	GAGAGAGAGAGAGCGAGGCA	55	118
DW55224	(TC)9	TCCCCACTATGCTTGCTTCT	ACTTTAACCGGGGCGATATT	55	122
DW54800	(AT)9	TTAGAAAAATAAATGCAACGCC	TGTTTTTCTCGCAGAAATTGTT	55	100
DW54694	(TC)9	GACACAAACGCAACCTGAAA	CGTATATCCGGGCTGACTCT	55	103
DW54734	(TGC)8	CTGTTGCTGCACACTCTCGT	GGCCAGCAAATGAAAGAAGA	55	101
DW54206	(CAG)8	AGATCGGTGCCTCTCTGAAA	GTCACCAAGCCGACGTTC	55	116
DW53530	(TC)8	CATAGGATACACACCGAGCG	CCGTGGAAAACTTTGAAGGA	55	132
DW51870	(TC)9	TTCTCTCTACAACTGCGCGA	CGTATGTTTATGCGAGCGTG	55	100
DW51434	(CG)8	ACCTCTTCCGCACTTCTTCA	GCGACTTAGAACTCTCGCCA	55	136
DW50692	(CT)9	CCCCGCCATCTTTCTATATC	CTACCCACTTTTCCGTAGCG	55	105
DW50516	(AC)9	ACACACACACACACACACGC	GTAATAAGTTTTAATGCATTCTGTGAA	55	150
DW49724	(TC)9	TTATACTCCGTTGGATCCCG	AGAGAGAGAGAGACAGCGGC	55	150
DW45008	(AC)8	GAAATTTCATTATGGATTGATCTGA	TTTCAGCAAATCTGGAAGGC	55	114
